# Supplementary material for: Sugar- and Artificially Sweetened Beverages Consumption Linked to Type 2 Diabetes, Cardiovascular Diseases, and All-Cause Mortality: A Systematic Review and Dose-Response Meta-Analysis of Prospective Cohort Studies
Source: Nutrients. 2021 Jul 30;13(8):2636. doi: 10.3390/nu13082636 (PMC8402166; doi:10.3390/nu13082636)
Supplement: Supplementary file 1 [file nutrients-13-02636-s001.zip]

Archive with 3 entries (3 files):
- figure 2.png
- figure4.png
- Supplementary Tables.xlsx
