# Supplementary material for: Sugar- and Artificially Sweetened Beverages Consumption Linked to Type 2 Diabetes, Cardiovascular Diseases, and All-Cause Mortality: A Systematic Review and Dose-Response Meta-Analysis of Prospective Cohort Studies
Source: Nutrients. 2021 Jul 30;13(8):2636. doi: 10.3390/nu13082636 (PMC8402166; doi:10.3390/nu13082636)
Supplement: Supplementary file 1 [file nutrients-13-02636-s001.zip › Supplementary Tables.xlsx]

## Sheet: Supplementary TableS1
Table S1. Basic characteristics of the studies for the association between beverages consumption and risk of type 2 diabetes.
							Beverage consumption			Type 2 diabetes
Author	geographical region	Study	Follow-up duration (years)	Participants	Age range or mean age (years)	Men（%）	Method of assessment	Types	Maximum vs minimum	Method of ascertainment	No of cases	Covariates	NOS score
Huang et al47	USA	WHI-OS	8.4	64850	50-79	0	FFQ	SSB, ASB	SSB: ≥ 710 mL/d vs ＜ 355 mL/wk	self report	4675	age, race, marital status, family income, education, family history of diabetes, BMI, change in BMI, waist-to-hip ratio, systolic blood pressure, insurance status, antihypertensive use, antihyperlipidemic use, hormone replacement therapy use, calibrated energy, sugar-sweetened beverage consumption, glycemic load based on available carbohydrates, glycemic index based on available carbohydrates, Al…	7
									ASB: ≥ 710 mL/d vs ＜ 1065 mL/mo
Bhupathiraju et al38	USA	NHS	24	74749	30-55	0	FFQ	SSB, ASB	≥ 355 mL/d vs ＜ 355 mL/mo	self report	7370	age, time interval, smoking status, postmenopausal hormone use, physical activity, family history of diabetes, Alternate Healthy Eating Index, consumption of other beverages other than the main exposure, depending on the model, presence of hypertension, hypercholesterolemia, adherence to a low-calorie diet, reported weight change, total energy intake, BMI	6
Paynter et al21	USA	ARICS	12	12204	45-64	44.4	FFQ	SSB	≥ 474 mL/d vs ＜ 237 mL/d	self report,medical diagnosis	1437	BMI, waist: hip ratio, using diagnosis/medications, age, race, education, family history of diabetes, total caloric intake, dietary fiber, smoking, alcohol consumption, leisure activity, and hypertension	8
Fagherazzi et al48	France	E3N study	14	66118	52.6	0	diet history	SSB, ASB	SSB: ＞ 359 mL/wk vs 0	self report,medical diagnosis	1369	years of education; smoking status; physical activity, hypertension, hypercholesterolemia, use of hormone replacement therapy, family history of diabetes, self-reported use of antidiabetic drugs, alcohol intake, omega-3 fatty acid intake, carbohydrate intake, coffee, fruit and vegetables, and processed-meat consumption, and dietary pattern (Western or Mediterranean), total energy intake, BMI	8
									ASB: ＞ 603 mL/wk vs 0
Papier et al51	Thailand	TCS	8	39175	≥18	44.6	questionnaire	SSB	≥ 1 time/d vs rarely	self report	695	age, residence, education, income, physical activity, smoking and drinking status, consumption of fruits and vegetables, consumption of deep fried food, hypertension at baseline, and baseline BMI	7
The InterAct consortium52	Europe	EPICS	16	15374	≥18	37.8	dietary questionnaire	SSB, ASB	≥ 250 g/d vs ＜ 250 g/mo	self report,medical diagnosis	730	sex, educational level, physical activity, smoking status and alcohol consumption, juices and total soft drinks were mutually adjusted, adjustment for juice consumption, BMI, EI	7
Montonen et al53	Finland	FMCHES	12	4304	40-60	53.1	dietary history interview	SSB	143 g/d vs 0	medical diagnosis	177	age, sex, BMI, energy intake, smoking, geographic area, physical activity, family history of diabetes, prudent dietary pattern score, conservative pattern score, serum cholesterol, blood pressure, history of infarction, history of angina pectoris, and history of cardiac failure	7
Hirahatake et al54	USA	CARDIAS	30	4719	18-31	45.3	diet history	SSB, ASB	≥ 474 mL/d vs ≤ 237 mL/wk	medical diagnosis	680	age, race, sex, CARDIA center, time-updated measures of education and of smoking status, cumulative, average physical activity, SSB intake and energy intake, and dieting behavior, cumulative, average Mediterranean diet score, baseline BMI, weight change	9
Gardener et al39	USA	NOMAS	11	2019	69	36	FFQ	SSB, ASB	daily vs ＜1 time/mo	medical diagnosis	368	age, sex, race/ethnicity, Mediterranean diet, total calories, smoking, physical activity, moderate alcohol use, BMI, hypertension, hypercholesterolemia	9
O'Connor et al55	UK	EPIC-Norfolk study	10.8	25639	40-79	45.3	7 day food dietary	SSB, ASB	SSB: 140-3172 g/d vs 0	self report, medical diagnosis	847	age, sex, social class, education level, family history of diabetes, physical activity level, smoking status, alcohol consumption, season, mutual adjustment for intake of other sweet beverages, TEI, BMI, waist circumference	8
									ASB: 1659-5848 g/d vs 0
Odegaard et al56	Singapore	SCHS	5.7	43580	45-74	42.9	FFQ	SSB	2 -≥ 3 times/wk vs almost never	medical diagnosis	2273	age, sex, dialect, year of interview, educational level, smoking status, alcohol use, physical activity, saturated fat intake, dietary fiber intake, dairy intake, juice or soft drink intake depending on model, coffee consumption, body mass index, energy intake	9
Eshak et al57	Japan	JPHC study	10	27585	40-59	44	FFQ	SSB	almost every day vs rarely	self report	814	age, body mass index, family history of diabetes mellitus, education, occupation, smoking status, alcohol intake, history of hypertension, leisure-time physical activity, consumption of coffee, consumption of green tea, energy-adjusted intakes of dietary magnesium, calcium, vitamin D, rice and total dietary fiber, and total energy intake	8
Koning et al17	USA	HPFS	20	40389	40-75	100	FFQ	SSB, ASB	SSB: 4.5 glasses/wk-7.5 glasses/d vs 0	self report	2680	age, smoking, physical activity, alcohol intake, multivitamin use, family history of type 2 diabetes, high triglycerides, high blood pressure, use of diuretics, BMI	6
									ASB: 4.5 glasses/wk-18 glasses/d vs 0
Sakurai et al46	Japan	Occupational Cohort Study	5.5	2037	35-55	100	DHQ	SSB, ASB	SSB: ≥ 237 mL/d vs rare or never	medical diagnosis	170	age, BMI, family history of diabetes, smoking, alcohol drinking, and habitual exercise, presence of hypertension, presence of dyslipidemia, receiving the diet treatment for chronic disease, total energy intake, total fiber intake, consumption of sugar sweetened beverage (for diet soda), diet soda consumption (for sugar-sweetened beverage), fruit juice consumption, vegetable juice consumption, cof…	7
									ASB: ≥ 237 mL/wk to ＜ 237 mL/d vs rare or never
Palmer et al40	USA	BWHS	10	59000	21-69	0	FFQ	SSB	≥ 672 g/d vs ＜ 336 g/mo	self report	2713	age, family history of diabetes, physical activity, cigarette smoking, years of education, each of the 2 other types of drinks, intake of red meat, processed meats, cereal fiber, and coffee, and glycemic index	7
Schulze et al49	USA	NHS Ⅱ	8	91249	24-44	0	FFQ	SSB	≥ 1 time/d vs ＜ 1 time/mo	self report,medical diagnosis	741	age, alcohol intake, physical activity, family history of diabetes, smoking, postmenopausal hormone use, oral contraceptive use, intake of cereal fiber, magnesium, trans-fat, and ratio of polyunsaturated to saturated fat, and consumption of sugar-sweetened soft drinks, diet soft drinks, fruit juice, and fruit punch	6
Stern et al50	Mexico	MTC study	7	72667	≥25	0	FFQ	SSB	2130 mL/wk vs 81.65 mL/wk	self report,medical diagnosis	3155	age, region, SES, family history of diabetes, smoking status, physical activity, food groups: fruits, vegetables, red meat, processed meat, whole grains, and beverage groups: juice, and diet at baseline	7
WHI-OS, the Women’s Health Initiative observational study; NHS, the Nurses’ Health Study; ARICS, the Atherosclerosis Risk in Communities Study; E3N study, the Etude Epide´miologique aupre`s des femmes de la Mutuelle Ge´ne´rale de l’Education Nationale study; TCS, the Thai Cohort Study; EPICS, the European Prospective Investigation into Cancer and Nutrition study; FMCHES, the Finnish Mobile Clinic…

## Sheet: Supplementary TableS2
Table S2. Basic characteristics of the studies for the association between beverages consumption and risk of cardiovascular diseases.
							Beverage consumption			Cardiovascular disease
Author	geographical region	Study	Follow-up duration (years)	Participants	Age range or mean age (years)	Men（%）	Method of assessment	Types	Maximum vs minimum	Method of ascertainment	No of cases	Covariates	NOS score
Mossavar-Rahmani et al24	USA	WHI-OS	11.9	60998	50-79	0	questionnaire	ASB	≥ 710 mL/d vs never or ＜ 355 mL/wk	self report,medical diagnosis	Stroke：1808 CHD:2084	age, race, education, health risk variables: diabetes, CVD, high cholesterol requiring pills, hypertension and BMI, behaviors: smoking, alcohol, METS, Healthy Eating Index (HEI)	9
Gardener et al58	USA	NOMAS	9.8	2564	68.6	36	FFQ	SSB, ASB	＞ 1 time/d vs ＜ 1 time/mo	medical diagnosis	591	age, sex, race/ethnicity, education, smoking, moderate alcohol use, moderate to heavy physical activity, total calories, grams of protein, grams of total fat, grams of saturated fat, grams of carbohydrates, mg of sodium, waist circumference, previous cardiac disease, peripheral vascular disease, blood sugar, HDL, LDL, triglyecrides, systolic blood pressure, diastolic blood pressure, anti-hyperten…	9
Bernstein et al41	USA	NHS	28	84085	30-55	0	FFQ	SSB, ASB	≥ 1 time/d vs never	medical diagnosis	2938	age, calendar time, intakes of red meat, poultry, fish, nuts, whole- and low-fat dairy products, and fruit and vegetables, cereal fiber, alcohol intake, trans fat intake, cigarette smoking, parental history of early myocardial infarction, multivitamin use, aspirin use at least once per week, vitamin E supplement use, menopausal status in women, physical exercise, BMI, energy intake	8
		HPFS	22	43371	40-75	100					1416
Eshak et al59	Japan	JPHCSC-Ⅰ	18	39786	40-59	47.4	FFQ	SSB	almost every day vs never or rarely	medical diagnosis	2375	age, history of hypertension, history of diabetes, smoking status, ethanol intake, leisure-time sports activity, job status, and intakes of seafood, meat, fruit, sodium, BMI, total energy intake	8
Pase et al19	USA	FHS	10	2888	62	45	FFQ	SSB, ASB	SSB: ＞ 3 glasses/wk vs 0	medical diagnosis	97	age, sex, total caloric intake, systolic blood pressure, treatment of hypertension, prevalent cardiovascular disease, atrial fibrillation, left ventricular hypertrophy, total cholesterol, high-density lipoprotein cholesterol, prevalent diabetes mellitus, and waist to hip ratio	8
									ASB: ≥ 1 glass/d vs 0
Pacheco et al60	USA	CTS	20	106178	52.1	0	FFQ	SSB	≥ 1 serving/d vs rare/never	medical diagnosis	8848	age, race/ethnicity, socioeconomic status, smoking status, alcohol intake, cardiovascular disease family history, physical activity, aspirin use, multivitamin use, menopausal status, menopausal hormone therapy use, oral contraceptive use, history of hypertension, body mass index, total energy intake, fruit and vegetable intake	7
Fung et al61	USA	NHS	24	88520	34-59	0	FFQ	SSB, ASB	≥ 2 times/d vs ＜1 time/mo	medical diagnosis	3105	age, smoking, alcohol intake, family history, physical activity, aspirin use, menopausal status and postmenopausal hormone use, and history of hypertension and high blood cholesterol, Alternate Healthy Eating Index	7
Larsson et al62	Sweden	SMC and COSM	10.3	68459	F:49-83,M:45-79	52.4	FFQ	SSB	≥ 400 mL/d vs 20 -＜ 100 mL/d	medical diagnosis	3510	age, education, family history of myocardial infarction before 60 y of age, smoking status and pack-years of smoking, physical activity, BMI, history of hypertension, aspirin use, total energy intake, and alcohol consumption, quartiles of coffee, tea, dairy products, fruits and vegetables, chocolate, fish, unprocessed red meat, processed meat	7
Koning et al63	USA	HPFS	22	42833	40-75	100	FFQ	SSB, ASB	SSB: 1597.5 mL/wk-2662.5 mL/d vs never	medical diagnosis	3683	age, smoking, physical activity, alcohol intake, multivitamin use, family history of CHD, pre-enrollment weight change, low-calorie diet, diet quality (aHEI), total energy intake, BMI, previous T2D, high triglycerides, high cholesterol, high blood pressure	8
									ASB: 1597.5 mL/wk-6390 mL/d vs never
Rahman et al64	Sweden	COSM	11.7	42400	45-79	100	FFQ	SSB	≥ 400 mL/d vs 0	medical diagnosis	4113	age, educational attainment, smoking, alcohol consumption, total physical activity, family history of myocardial infarction, history of stroke, history of angina, hypertension, diabetes, body mass index, coffee consumption, fruit intake, vegetable intake, processed meat consumption, fish consumption, total energy intake	7
WHI-OS, the Women’s Health Initiative observational study; NOMAS, the Northern Manhattan Study; NHS, the Nurses’ Health Study; HPFS, the Health Professionals Follow-Up Study; JPHCSC-Ⅰ, the Japan Public Health Centre–based prospective study on cancer and cardiovascular disease Cohort I; FHS, the Framingham Heart Study; CTS, the California Teachers Study; SMC, the Swedish Mammography Cohort; COSM, …

## Sheet: Supplementary TableS3
Table S3. Basic characteristics of the studies for the association between beverages consumption and risk of all-cause mortality.
							Beverage consumption			All-cause mortality
Author	geographical region	Study	Follow-up duration (years)	Participants	Age range or mean age (years)	Men（%）	Method of assessment	Types	Maximum vs minimum	Method of ascertainment	No of cases	Covariates	NOS score
Mossavar-Rahmani et al24	USA	WHI-OS	11.9	81714	50-79	0	questionnaire	ASB	≥ 710 mL/d vs never or ＜ 355 mL/wk	medical diagnosis	9769	age, race, education, health risk variables: diabetes, CVD, high cholesterol requiring pills, hypertension and BMI, behaviors: smoking, alcohol, METS, Healthy Eating Index (HEI)	9
Mullee et al42	Europe	EPICS	16.4	451743	50.8	28.9	dietary questionnaire	SSB, ASB	≥ 500mL/d vs ＜ 250 mL/mo	medical diagnosis	41693	body mass index, physical activity index, educational status, alcohol consumption, smoking status and intensity, smoking duration, menopausal status, ever use of menopausal hormone therapy, intakes of total energy, red and processed meat, fruits and vegetables, coffee, and fruit and vegetable juice, stratified by age (1-year categories), EPIC center, and sex	9
Collin et al43	USA	REGARDS study	6	13440	63.6	59.3	FFQ	SSB	≥ 10%TE vs 0 -＜ 5%TE	medical diagnosis	1000	age, sex, education, household income, region, smoking, alcohol use, body mass index, physical activity, diet	9
Odegaard et al65	Singapore	SCHS	14.7	52584	45-74	44	FFQ	SSB	≥ 237 mL/d vs 0	medical diagnosis	10029	age, sex, dialect, education, year of interview, smoking, moderate and vigorous activity, sleep, BMI, hypertension (except for cancer), nonbeverage vegetable-fruit-soy–rich dietary pattern score, energy intake	7
Malik et al20	USA	NHS	34	80647	30-55	0	FFQ	SSB, ASB	≥ 2 times/d vs ＜ 1 times/mo	medical diagnosis	23432	age, smoking, alcohol intake, postmenopausal hormone use (NHS), physical activity, family history of diabetes, family history of myocardial infarction, family history of cancer, multivitamin use, ethnicity, aspirin use, baseline history of hypertension and hypercholesterolemia, intake of whole grains, fruit, vegetables, red and processed meat, total energy, body mass index	8
		HPFS	28	37716	40-75	100					13004
Barrington et al66	USA	VITAL study	8	69582	50-76	48.8	FFQ	SSB	≥ 2.8 servings/wk vs 0-0.1 severing/wk	medical diagnosis	4187	age, sex, race/ethnicity, marital status, education, annual income, BMI at age 45 years, average yearly change in BMI from age 45 years, morbidity score ‡, self-rated health, current use of cholesterol-lowering medication, aspirin use in last 10 years, nonaspirin non-steroidal anti-inflammatory drug use in last 10 years, years of oestrogen plus progestin therapy, age at menopause, age at death of…	7
Paganini-Hill et al67	USA	LWCS	23	13978	74	36.6	question	SSB, ASB	＞ 1 can/wk vs 0	medical diagnosis	11386	age, sex, smoking, exercise, body mass index, alcohol intake and histories of hypertension, angina, heart attack, stroke, diabetes, rheumatoid arthritis, and cancer	7
Anderson et al68	UK	UK Biobank study	7	198285	40-69	44	24-h recall questionnaire	SSB, ASB	＞ 500 mL/d vs 0	medical diagnosis	3166	sex, age, ethnicity, income, highest qualification, physical activity, sedentary behaviour, total energy intake, body mass index, smoking status, alcohol intake, total sugar intake, total fat intake, fresh fruit intake, vegetable intake, total fibre intake, red meat intake processed meat intake	8
WHI-OS, the Women’s Health Initiative observational study; EPICS, the European Prospective Investigation into Cancer and Nutrition study; REGARDS study, the Reasons for Geographic and Racial Differences in Stroke study; SCHS, the Singapore Chinese Health Study; NHS, the Nurses’ Health Study; HPFS, the Health Professionals Follow-Up Study; VITAL study: the Vitamins and Lifestyle study; LWCS: the L…

## Sheet: Supplementary TableS4
Table S4. Subgroup analyses for the association between beverages consumption and risk of type 2 diabetes, cardiovascular diseases, all-cause mortality.
	Diabetes								CVD								All-cause mortality
	SSB				ASB				SSB				ASB				SSB				ASB
	n	RR(95%CI)	I2(%)	P	n	RR(95%CI)	I2(%)	P	n	RR(95%CI)	I2(%)	P	n	RR(95%CI)	I2(%)	P	n	RR(95%CI)	I2(%)	P	n	RR(95%CI)	I2(%)	P
All studies
Gender
Female	9	1.37(1.24-1.52)	55.3	0.022	3	1.20(1.01-1.43)	81.3	0.005	6	1.19(1.09-1.29)	0	0.875	4	1.20(1.11-1.31)	0	0.599	1	1.25(1.16-1.34)			2	1.12(1.07-1.17)	41.1	0.193
Male	5	1.19(1.07-1.33)	0	0.586	2	1.30(0.84-2.00)	74.7	0.047	6	1.12(1.00-1.25)	58.6	0.034	2	1.00(0.92-1.09)	0	0.347	1	1.12(1.00-1.26)			1	0.99(0.91-1.07)
Both	6	1.27(1.16-1.39)	0	0.648	4	1.20(1.04-1.40)	0	0.814	2	1.05(0.80-1.37)	0	0.445	2	1.51(1.11-2.04)	0	0.574	6	1.12(1.04-1.13)	83.1	＜ 0.001	3	1.22(1.10-1.36)	68.8	0.04
Follow-up duration
≤10 years	10	1.39(1.26-1.55)	46.7	0.05	2	1.35(0.98-1.85)	56.6	0.129	2	1.05(0.80-1.37)	0	0.445	2	1.51(1.11-2.04)	0	0.574	3	1.32(1.06-1.63)	81.6	0.004	0
＞10 years	10	1.23(1.15-1.30)	0	0.84	7	1.08(1.03-1.13)	40.6	0.12	12	1.18(1.12-1.23)	21.1	0.235	6	1.14(1.03-1.26)	59.2	0.032	5	1.08(0.98-1.19)	83.3	＜ 0.001
Geographical region
North America	10	1.28(1.21-1.35)	34.2	0.135	5	1.09(1.04-1.14)	43.1	0.135	7	1.17(1.10-1.25)	0	0.789	8				5	1.14(1.05-1.24)	73.3	0.005	4	1.10(1.03-1.17)	67.2	0.027
Europe	4	1.23(1.09-1.39)	0	0.559	3	1.25(1.06-1.47)	43.4	0.171	3	1.22(1.13-1.31)	0	0.815					2	1.39(0.82-2.34)	93.6	＜ 0.001	2	1.27(1.19-1.37)	1.7	0.313
Asia	6	1.41(1.14-1.74)	49.2	0.08	1	1.71(1.11-2.63)			4	0.95(0.80-1.13)	41.1	0.165					1
Number of participants
＜10000	4	1.27(1.04-1.55)	0	0.761	3	1.42(1.13-1.79)	0	0.552	2	1.05(0.80-1.37)	0	0.445	2	1.51(1.11-2.04)	0	0.574	0				0
＞10000	16	1.29(1.21-1.38)	42.1	0.039	6	1.14(1.04-1.24)	55	0.049	12	1.18(1.12-1.23)	21.1	0.235	5	1.14(1.03-1.26)	59.2	0.032
Adjustments
BMI
Yes	17	1.27(1.20-1.33)	15.6	0.27	9				12	1.17（1.11-1.23）	18.4	0.263	6	1.15(1.02-1.30)	64.3	0.016	8				6
No	3	1.29(1.22-1.37)	70.5	0.034					2	1.24（1.04-1.49）	23	0.255	2	1.21(1.03-1.41)	23.9	0.252
Alcohol consumption
Yes	13	1.28(1.17-1.39)	37.9	0.081	7	1.18(1.10-1.26)	40.1	0.124	14				8				8				6
No	7	1.29(1.21-1.38)	21.9	0.262	2	1.06(1.00-1.12)	6.4	0.301
Smoking status
Yes	20				9				13	1.17(1.12-1.23)	15.6	0.287	7	1.16(1.05-1.28)	58.7	0.024	8				6
No									1	0.80(0.38-1.68)			1	1.79(0.91-3.52)
Physical activity
Yes	19	1.29(1.21-1.37)	33.5	0.077	8	1.15(1.06-1.25)	47	0.067	14				5	1.11(1.00-1.23)	55.6	0.061	7	1.16(1.05-1.28)	82.4	＜ 0.001	4	1.15(1.02-1.30)	86.7	＜ 0.001
No	1	1.34(0.74-2.43)			1	1.71(1.11-2.63)							3	1.33(1.15-1.54)	0	0.614	1	1.02(0.94-1.10)			2	1.15(1.08-1.22)	0	0.424
Education
Yes	13	1.27(1.19-1.36)	32.3	0.124	5	1.23(1.12-1.34)	0	0.453	4	1.21(1.12-1.30)	0	0.819	3	1.33(1.16-1.53)	0	0.801	4	1.08(0.98-1.19)	72.4	0.012	2	1.24(1.16-1.31)	0	0.387
No	7	1.30(1.22-1.38)	34.5	0.165	4	1.12(1.00-1.26)	56.1	0.078	10	1.15(1.08-1.22)	31.9	0.153	5	1.10(0.99-1.22)	52.4	0.078	4	1.22(1.04-1.44)	89	＜ 0.001	4	1.10(1.01-1.20)	73.6	0.01
Energy intake
Yes	14	1.26(1.19-1.33)	0	0.533	8	1.22(1.09-1.37)	59.2	0.017	13	1.16(1.11-1.22)	12.3	0.321	5	1.13(0.99-1.29)	62.4	0.031	6	1.17(1.05-1.30)	85.4	＜ 0.001	4	1.15(1.02-1.30)	86.7	＜ 0.001
No	6	1.40(1.22-1.60)	64.1	0.016	1	1.09(0.98-1.21)			1	1.35(1.07-1.70)			3	1.11(1.05-1.18)	0	0.498	2	1.04(0.97-1.12)	34.8	0.215	2	1.15(1.08-1.22)	0	0.424
Fruits and vegetables
Yes	4	1.35(1.22-1.50)	48.5	0.12	1	1.68(1.19-2.36)			6	1.19(1.12-1.27)	0	0.927	2	1.14(1.04-1.26)	0	0.46	6	1.17(1.05-1.30）	85.4	＜ 0.001	4	1.15(1.02-1.30)	86.7	＜ 0.001
No	16	1.27(1.21-1.34)	25.5	0.166	8	1.10(1.05-1.15)	39.4	0.116	8	1.09(0.95-1.25)	45.6	0.075	6	1.21(1.04-1.42)	67.7	0.008	2	1.04(0.97-1.12）	34.8	0.215	2	1.15(1.08-1.22)	0	0.424
Processed meat
Yes	3	1.29(1.18-1.41)	0	0.824	1	1.68(1.19-2.38)			3	1.22(1.13-1.31)	0	0.815	0				3	1.09(1.01-1.18)	68	0.044	2	1.19(1.07-1.33)	76.3	0.04
No	17	1.30(1.20-1.40)	40.1	0.045	8	1.10(1.05-1.15)	39.4	0.116	11	1.14(1.08-1.22)	25	0.205					5	1.19(1.02-1.39)	86.7	＜ 0.001	4	1.12(1.01-1.24)	77	0.005
Hypertension at baseline
Yes	11	1.27(1.18-1.36)	37.3	0.101	5	1.28(1.08-1.51)	75.5	0.003	14				8				4	1.08(0.94-1.23)	87.3	＜ 0.001	4	1.10(1.03-1.17)	67.2	0.027
No	9	1.30(1.23-1.37)	26.7	0.206	4	1.12(1.02-1.22)	0	0.839									4	1.23(1.06-1.41)	81.9	0.001	2	1.27(1.19-1.37)	1.7	0.313
Diabetes at baseline
Yes									9	1.16(1.10-1.23)	39.3	0.106	6	1.15(1.02-1.30)	64.3	0.016	3	1.13(0.99-1.29)	85.9	0.001	4	1.10(1.03-1.17)	67.2	0.027
No									5	1.19(1.09-1.29)	0	0.293	2	1.21(1.03-1.41)	23.9	0.252	5	1.16(1.06-1.16)	84.9	＜ 0.001	2	1.27(1.19-1.37)	1.7	0.313
